# Supplementary material for: Genome-Wide Association Study Reveals the Genetic Architecture of Stripe Rust Resistance at the Adult Plant Stage in Chinese Endemic Wheat
Source: Front Plant Sci. 2020 Jun 5;11:625. doi: 10.3389/fpls.2020.00625 (PMC7289992; doi:10.3389/fpls.2020.00625)
Supplement: Supplementary file 2 [file Table_1.XLSX]

## Sheet: Sheet1
Table S1 213 accessions of Chinese endemic wheat used in this study and the infection type (IT), final disease severity (DS), disease index (DI) and area under the disease progress curve (AUDPC) at adult-plant stage in four environments and BLUP values
No.	Name	Subspeciesa	Subgroupb	Infection Type (IT)						Disease Severity (DS)						Disease Index (DI)						Area Under the Disease Progress Curve (AUDPC)
				18CZ	19CZ1	19CZ2	19WJ	BLUP		18CZ	19CZ1	19CZ2	19WJ	BLUP		18CZ	19CZ1	19CZ2	19WJ	BLUP		18CZ	19CZ1	19CZ2	19WJ	BLUP
1	Zuogongsuisuixiaomai1	Tibetan	1	6	6	6	6	5.91486		86.6667	100	80	80	84.5602		41.8444	73.3333	51.6667	47.2222	51.8454		7.027	9	5.58333	6.69167	6.80482
2	Zuogongsuisuixiaomai2	Tibetan	1	6	5	5	6	5.43906		93.3333	86.6667	80	100	87.7434		42.2222	64.4444	54.4444	60	53.5114		7.25	8	6.16667	8.4	7.15762
3	Zuogongsuisuixiaomai8	Tibetan	1	6	6	5	6	5.67696		100	80	80	100	87.7434		48.3333	62.2222	38.3333	51.1111	48.5186		8.575	7.4	3.71667	7.6	6.56949
4	Jiachasuisuixiaomai220	Tibetan	1	6	6	6	6	5.91486		100	100	93.3333	100	95.7013		54.4444	80	71.1111	41.6667	59.6868		9.88333	10	7.93333	5.34167	7.93597
5	Jiachasuisuixiaomai21	Tibetan	2	6	5	5	6	5.43906		80	73.3333	66.6667	100	78.1938		33.8889	47.7778	39.7778	39.4444	39.2686		5.59167	5.4	4.33	5.10833	4.97125
6	Jiachasuisuixiaomai23	Tibetan	1	6	6	5	6	5.67696		100	93.3333	80	100	90.9266		38.8889	63.3333	46.1111	52.2222	48.6499		6.08333	7.7	4.75	7.85	6.35792
7	Jiachasuisuixiaomai24	Tibetan	2	6	6	5	6	5.67696		53.3333	100	80	100	81.377		42.2222	73.3333	54.4444	52.2222	53.7742		8.06667	8.8	6	7.45	7.27408
8	Jiachasuisuixiaomai27	Tibetan	1	6	5	5	6	5.43906		73.3333	80	80	100	81.377		28.3333	55.5556	52.7778	41.1111	43.2629		4.40833	6.6	6.01667	5.35	5.42429
9	Jiachasuisuixiaomai28	Tibetan	1	6	5	5	6	5.43906		66.6667	80	80	100	79.7854		42.2222	45.5556	48.3333	45.5556	44.1826		8.1	5.5	5.28333	5.88333	5.98136
10	Jiachasuisuixiaomai29	Tibetan	2	6	5	5	6	5.43906		63.3333	73.3333	80	100	77.398		47.7778	50	58.3333	60	52.3289		8.3	6.1	6.51667	8.4	7.04116
11	Jiachasuisuixiaomai32	Tibetan	2	6	5	5	6	5.43906		80	80	80	86.6667	79.7854		43.3333	50	66.6667	47.2222	50.2266		7.41667	5.9	7.43333	6.45833	6.55008
12	Jiachasuisuixiaomai33	Tibetan	2	5	5	5	6	5.20116		16.6667	53.3333	46.6667	60	43.9746		7.83778	27.7778	26.6667	60	30.1379		1.26713	3.1	2.75	9.26667	4.0288
13	Jiachasuisuixiaomai34	Tibetan	2	6	4	4	5	4.72536		46.6667	5	23.3333	73.3333	37.2104		24.8796	10.4321	13.642	36.6667	21.4673		4.47903	1.53889	1.44444	4.81667	3.07271
14	Jiachasuisuixiaomai37	Tibetan	2	6	5	-	6	5.48274		60	60	-	40	50.4605		21.6667	38.3333	-	28.3333	28.3524		3.175	4.65	-	4.775	3.83824
15	Jiachasuisuixiaomai39	Tibetan	1	6	5	5	6	5.43906		66.6667	53.3333	46.6667	80	60.6863		36.6667	28.3333	24.3827	30	29.4522		6.51667	3.35	2.54444	3.75	3.97693
16	Jiachasuisuixiaomai40	Tibetan	2	5	5	6	6	5.43906		80	11.6667	80	86.6667	63.4716		29.4444	11.1111	48.8889	37.7778	31.3063		4.29167	1.4	5.5	5	3.98405
17	Sangrisuisuixiaomai2	Tibetan	1	6	6	6	6	5.91486		80	86.6667	80	100	84.5602		68.8889	62.2222	40.5	44.4444	52.3158		12.7667	8	4.0575	5.36667	7.24477
18	Sangrisuisuixiaomai4	Tibetan	1	5	5	6	5	5.20116		60	60	60	86.6667	65.4611		26.6667	28.3333	32.7778	32.1296	29.5763		4.28333	3.15	3.48333	3.92917	3.67058
19	Sangrisuisuixiaomai7	Tibetan	1	6	6	6	6	5.91486		93.3333	86.6667	80	100	87.7434		63.3333	58.3333	38.8148	60	53.3625		11.3833	7.45	3.92667	8.4	7.47051
20	Sangrisuisuixiaomai10	Tibetan	2	6	5	5	6	5.43906		80	73.3333	53.3333	100	75.0107		45.1778	32.2222	34.3519	50.5556	39.6041		7.94367	3.4	3.825	6.74167	5.31606
21	Sangrisuisuixiaomai11	Tibetan	2	6	5	5	6	5.43906		80	80	86.6667	100	84.5602		41.5556	53.3333	63.3333	42.7778	48.7551		7.39667	6.6	7.1	5.39167	6.38237
22	Langxiansuisuixiaomai5	Tibetan	2	5	5	4	4	4.48745		26.6667	53.3333	6.66667	60	36.8125		11.6667	37.7778	3.31173	23.8889	19.3446		2.04167	4.8	0.348287	3.00833	2.58806
23	Langxiansuisuixiaomai7	Tibetan	2	4	4	3	4	3.77375		33.3333	48.3333	10	15	27.2629		22.7778	30	9.29012	21.1111	20.8899		4.225	3.7	1.13287	3.95833	3.24442
24	Langxiansuisuixiaomai9	Tibetan	2	6	5	6	6	5.67696		80	80	53.3333	93.3333	75.0107		42.7778	57.7778	23.2716	46.1111	41.4088		7.525	7.6	2.16111	6.175	5.67727
25	Langxiansuisuixiaomai13	Tibetan	1	6	6	5	6	5.67696		80	60	60	66.6667	65.4611		42.7778	33.3333	31.5556	25.5556	32.7253		7.69167	4	3.29	3.21667	4.45145
26	Langxiansuisuixiaomai14	Tibetan	1	6	5	4	5	4.96326		53.3333	73.3333	16.6667	73.3333	53.5242		20.863	54.4444	17.7778	29.4444	30.1965		3.32394	6.5	2.01667	3.725	3.83823
27	Langxiansuisuixiaomai15	Tibetan	1	6	6	6	6	5.91486		53.3333	60	80	80	67.0527		35	37.7778	54.4444	32.2222	38.927		6.475	4.4	6.16667	4.11667	5.1409
28	Langxiansuisuixiaomai17	Tibetan	1	6	6	5	6	5.67696		80	86.6667	86.6667	93.3333	84.5602		38.3333	64.4444	80	52.7778	56.9276		6.725	8.2	8.76667	8.40833	7.68946
29	Langxiansuisuixiaomai19	Tibetan	2	6	6	6	6	5.91486		60	70	80	100	75.8064		40	68.3333	77.7778	62.7778	60.081		7.43333	8.95	8.6	10.2917	8.42898
30	Langxiansuisuixiaomai20	Tibetan	2	6	5	5	4	4.96326		50	53.3333	46.6667	60	51.9326		17.6889	32.7778	32.7778	30	28.0005		2.65733	3.85	3.63333	4.31667	3.58009
31	Langxiansuisuixiaomai21	Tibetan	1	6	5	5	6	5.43906		73.3333	80	80	100	81.377		48	47.7778	47.7778	48.8889	46.7316		8.47333	5.9	5.23333	7.23333	6.46429
32	Longzisuisuixiaomai2	Tibetan	1	5	5	5	6	5.20116		53.3333	66.6667	60	73.3333	62.2779		22.5444	44.8148	33.0864	31.6667	32.4628		3.74494	5.33333	3.51111	4.29167	4.14463
33	Longzisuisuixiaomai10	Tibetan	2	6	5	5	6	5.43906		73.3333	80	80	100	81.377		52.2222	60	54.4444	46.1111	51.5406		8.91667	7.2	6.16667	6.20833	6.84899
34	Longzisuisuixiaomai11	Tibetan	2	5	5	4	4	4.48745		73.3333	55	6.66667	100	57.901		34.537	39.4444	4.93827	47.7778	31.1822		5.89306	5	0.536111	6.85	4.47028
35	Longzisuisuixiaomai17	Tibetan	2	6	5	5	6	5.43906		60	80	43.3333	80	64.6653		30.6667	62.2222	16.6049	41.1111	36.8364		5.05333	7.6	1.40278	5.78333	4.8337
36	Longzisuisuixiaomai20	Tibetan	1	6	5	5	6	5.43906		53.3333	53.3333	60	100	65.4611		25.9537	41.1111	29.3765	49.3333	35.694		4.35847	5.1	3.01056	7.41333	4.8437
37	Longzisuisuixiaomai22	Tibetan	2	5	5	4	6	4.96326		73.3333	80	80	93.3333	79.7854		44.4444	54.8148	52.2222	41.6667	46.8981		8.1	6.53333	5.8	5.44167	6.23952
38	Longzisuisuixiaomai23	Tibetan	2	6	5	5	6	5.43906		73.3333	60	73.3333	100	75.0107		35.5556	53.3333	42.2222	48.8889	43.7885		6	6.4	4.43333	7.03333	5.77173
39	Longzisuisuixiaomai24	Tibetan	2	6	5	6	6	5.67696		73.3333	73.3333	80	93.3333	78.1938		32.2222	46.1111	54.4444	39.8889	42.0541		5.31667	5.35	6	5.52167	5.38081
40	Longzisuisuixiaomai28	Tibetan	2	6	5	4	6	5.20116		53.3333	40	21.6667	93.3333	51.5347		25.5556	23.8889	23.3951	39.3704	27.7558		4.15	2.75	2.58056	5.46722	3.69432
41	Longzisuisuixiaomai25	Tibetan	2	6	5	5	6	5.43906		20	73.3333	80	100	67.0527		13.8889	45.5556	28.3333	41.1111	31.7005		2.50833	5.3	2.275	5.08333	3.74531
42	Chayusuisuimai5	Tibetan	1	6	5	6	6	5.67696		60	80	73.3333	100	76.6022		30.5556	47.2222	31.5741	45	37.7226		5.275	5.35	2.93333	6.15833	4.8051
43	Chayusuisuimai20	Tibetan	1	6	5	6	6	5.67696		66.6667	73.3333	86.6667	100	79.7854		43.3333	35	73.3333	45.5556	47.8616		8.21667	3.95	8.16667	6.48333	6.45885
44	Chayusuisuimai27	Tibetan	1	6	5	5	6	5.43906		80	66.6667	80	80	75.0107		51.1111	46.6667	44.8148	33.8056	42.9366		9.23333	5.6	4.8	4.74958	5.89198
45	Chayusuisuimai30	Tibetan	1	6	5	5	5	5.20116		80	66.6667	73.3333	80	73.4191		28.8889	35	36.3333	28.8889	31.753		4.23333	3.95	3.65333	3.7	3.83149
46	Chayusuisuimai31	Tibetan	1	6	5	4	5	4.96326		60	73.3333	23.3333	73.3333	56.7073		22.2222	48.3333	22.7778	35.5556	31.7005		3.23333	5.95	2.93333	5.23333	4.25385
47	Chayusuisuimai35	Tibetan	2	6	4	4	5	4.72536		30	40	26.6667	93.3333	47.1578		11.6667	28.3333	10.5556	33.7963	21.1672		1.675	3.55	0.941667	4.21528	2.63084
48	Chayusuisuimai40	Tibetan	1	6	3	3	4	4.01165		40	3.33333	5	40	22.886		20.7407	2.30556	4.01235	18.8889	12.0844		3.55556	0.3575	0.475	2.58333	1.83644
49	Chayusuisuimai45	Tibetan	1	6	5	4	5	4.96326		40	80	16.6667	80	53.5242		17.1481	62.2222	11.3704	32.0833	30.2661		2.55611	7.4	1.34	4.23542	3.83029
50	Chayazheda5	Tibetan	2	2	4	3	3	3.06005		0	5	5	3.33333	4.98063		1.77222	5.48148	1.80247	0.816667	3.55262		0.436083	0.793333	0.14	0.120917	0.559785
51	Chayazheda12	Tibetan	1	5	4	4	4	4.24955		10	5	10	30	14.9281		5.18519	6.11111	7.18519	13.3333	8.74199		0.944444	0.8	0.885556	1.75	1.23285
52	Chayazheda14	Tibetan	2	6	5	5	5	5.20116		60	73.3333	60	66.6667	63.8695		27.3148	33.3333	28.2407	36.4815	30.8683		4.53194	3.6	2.78333	5.63056	4.06655
53	Chayazheda18	Tibetan	1	6	5	5	4	4.96326		80	53.3333	60	73.3333	65.4611		32.7778	37.7778	33.7037	27.2222	32.3136		5.30833	4.4	3.65	3.55833	4.15292
54	Chayazheda19	Tibetan	1	6	5	5	4	4.96326		56.6667	35	30	53.3333	43.5767		24.8889	16.6667	12.7778	21.037	19.0431		4.13	1.8	1.20833	2.80889	2.52958
55	Chayazheda25	Tibetan	1	6	5	6	6	5.67696		80	60	73.3333	93.3333	75.0107		42.2222	53.3333	44.4444	46.6667	45.3652		6.96667	6.6	5.13333	7.23333	6.2531
56	Chayazheda32	Tibetan	2	5	6	5	5	5.20116		53.3333	80	60	93.3333	70.2359		29.2222	62.2222	21.6667	42.1481	37.9372		4.785	7.4	1.775	6.09222	4.88326
57	Chayazheda43	Tibetan	1	6	5	5	5	5.20116		66.6667	73.3333	60	60	63.8695		32.4444	43.3333	29.3056	21.3889	31.1289		5.74	4.9	2.92083	2.60139	3.97719
58	Chayazheda49	Tibetan	1	6	5	6	5	5.43906		80	86.6667	73.3333	93.3333	81.377		46.1481	55.3241	41.037	34.8889	43.1731		7.87889	6.57917	4.49333	4.31667	5.6323
59	Chayazheda50	Tibetan	1	6	5	5	5	5.20116		73.3333	80	46.6667	86.6667	70.2359		40.0741	41.6667	19.4444	35.5741	33.5618		6.64111	4.75	1.80833	4.91528	4.43197
60	Chayazheda57	Tibetan	2	6	6	4	6	5.43906		53.3333	80	40	93.3333	65.4611		24.4444	64.4444	31.6667	32.0963	37.3205		3.95	8.2	3.65	3.955	4.81403
61	Chayuzheda5	Tibetan	1	6	6	5	6	5.67696		73.3333	80	80	80	76.6022		30.5556	51.6667	40	36.6296	38.7868		4.89167	6.85	4.2	5.24167	5.14672
62	Jiachazheda9	Tibetan	2	5	5	4	3	4.24955		53.3333	53.3333	5	0	28.4566		29.3167	30.5556	8.33333	1.04815	17.5965		4.46158	3.6	1.05833	0.110056	2.36252
63	Jiachazheda15	Tibetan	1	6	5	5	5	5.20116		80	86.6667	80	80	79.7854		41.0352	55.5556	51.6667	37.7778	45.2158		6.84203	7.2	5.58333	5.7	6.11149
64	Jiachazheda19	Tibetan	2	6	6	5	6	5.67696		66.6667	80	73.3333	86.6667	75.0107		38.9222	54.4444	42.2222	39.4444	42.6138		7.18683	6.7	4.43333	5.04167	5.65414
65	Jiachazheda27	Tibetan	1	6	6	6	6	5.91486		66.6667	80	93.3333	100	82.9686		25.5556	47.7778	66.6667	47.7778	45.6279		3.91667	5.7	7.36667	6.85	5.76397
66	Jiachazheda28	Tibetan	2	6	5	5	5	5.20116		73.3333	66.6667	66.6667	100	75.0107		35.4611	42.2222	38.8889	44.35	39.2765		6.24008	5.4	4.16667	6.29008	5.3595
67	Jiachazheda30	Tibetan	1	6	5	5	4	4.96326		40	40	66.6667	60	51.1368		18.6667	23.3333	30.4444	24.9056	24.2414		3.14333	2.8	2.99	3.31508	3.06558
68	Jiachazheda33	Tibetan	1	6	6	5	6	5.67696		60	80	66.6667	100	75.0107		21.3333	51.6667	33.8349	48.3333	37.9156		3.14	6.05	3.54514	7.175	4.85017
69	Jiachazheda37	Tibetan	1	6	6	5	5	5.43906		73.3333	60	53.3333	80	65.4611		34.313	26.6667	22.7099	29.3815	27.9594		5.94731	2.7	2.11056	3.75172	3.59226
70	Jiachazheda38	Tibetan	1	6	6	5	5	5.43906		93.3333	80	86.6667	80	82.9686		56	52.2222	56.6667	29.3611	47.1587		9.61333	6.3	6.33333	3.74958	6.26776
71	Jiachazheda39	Tibetan	1	4	6	6	6	5.43906		8.33333	80	86.6667	100	67.4506		46.9167	49.4444	55.4074	48.2704	48.5278		8.70417	5.8	6.38667	7.23506	6.7638
72	Jiachazheda41	Tibetan	1	6	3	3	2	3.53585		100	5	0	0	26.865		44.1667	0.583333	0	0.333333	11.8801		7.47083	0.07125	0	0.035	1.97752
73	Jiachazheda55	Tibetan	2	6	5	5	6	5.43906		80	100	66.6667	100	84.5602		73.3333	68.8889	55.5556	40.5556	57.5846		12.9	8.6	6.16667	5.625	7.96702
74	Jiachazheda63	Tibetan	2	6	5	5	6	5.43906		93.3333	80	60	93.3333	79.7854		53.2963	45.5556	27.2222	39.3704	40.346		9.07944	5.3	2.69167	5.46722	5.46233
75	Jiachazheda64	Tibetan	1	5	6	6	6	5.67696		40	100	93.3333	93.3333	79.7854		57.7778	48.3333	66.6667	35.3333	50.4369		10.3333	5.55	7.03333	4.57667	6.61646
76	Jiachazheda76	Tibetan	1	5	5	4	4	4.48745		33.3333	60	8.33333	73.3333	43.5767		25	41.1111	11.6667	27.7778	26.182		4.79167	5.1	1.55	3.68333	3.7356
77	Langxianzheda3	Tibetan	2	6	5	4	5	4.96326		86.6667	60	8.33333	73.3333	56.3095		46.6667	38.3333	15.3333	31.0481	32.29		8.2	4.45	2.04667	4.36006	4.65139
78	Langxianzheda4	Tibetan	2	6	5	4	3	4.48745		40	40	6.66667	0	22.4881		20.8889	18.8889	9.07407	1.66667	13.1655		3.79333	2.05	1.17222	0.375	1.93408
79	Langxianzheda10	Tibetan	2	5	6	4	6	5.20116		73.3333	80	21.6667	100	67.4506		40	57.7778	16.0494	35.3407	36.4965		7.3	7.2	1.91944	4.333	5.04636
80	Langxianzheda12	Tibetan	1	6	6	5	6	5.67696		66.6667	80	86.6667	86.6667	78.1938		34.8611	55.5556	49.873	30.963	41.7197		4.88958	6.6	5.55524	3.93333	5.09893
81	Langxianzheda15	Tibetan	1	6	5	5	5	5.20116		80	80	66.6667	93.3333	78.1938		42.7778	51.6667	38.1173	33.8148	40.5665		7.775	6.35	4.13889	4.14167	5.4314
82	Langxianzheda16	Tibetan	2	6	5	4	6	5.20116		100	80	33.3333	100	76.6022		64.4444	57.7778	35	43.2648	48.6337		10.9333	7.2	3.81667	6.17614	6.76386
83	Langxianzheda20	Tibetan	1	6	5	5	6	5.43906		93.3333	80	66.6667	100	82.9686		55.5556	61.1111	35.9259	38.0111	46.2963		10.2333	7.9	3.775	4.93561	6.4652
84	Langxianzheda24	Tibetan	2	6	6	4	6	5.43906		40	73.3333	30	86.6667	56.7073		24.6111	38.3333	14.9259	29.8481	26.6936		3.7675	4.2	1.485	3.62583	3.25889
85	Langxianzheda25	Tibetan	2	6	5	5	6	5.43906		60	80	73.3333	100	76.6022		22.8815	71.1111	36.5	36.037	40.6027		3.45811	8.8	3.75167	4.48389	4.98608
86	Langxianzheda26	Tibetan	2	5	5	5	6	5.20116		66.6667	73.3333	60	100	73.4191		54.4444	45.5556	39.4444	39.3704	43.5082		10.05	5.5	4.41667	5.30056	6.09795
87	Langxianzheda31	Tibetan	1	6	6	5	5	5.43906		73.3333	93.3333	53.3333	93.3333	76.6022		36.5741	72.2222	26.6667	36.0481	41.7808		5.69028	8.9	2.8	4.71839	5.36225
88	Langxianzheda35	Tibetan	1	6	5	5	6	5.43906		60	80	53.3333	93.3333	70.2359		30.3407	56.6667	20.358	36.6667	35.2819		5.09689	6.9	1.69056	4.98333	4.56149
89	Langxianzheda47	Tibetan	2	6	5	5	6	5.43906		26.6667	80	80	100	70.2359		20.787	66.6667	58.3333	52.1481	48.0302		3.60208	8.4	6.68333	8.10889	6.45364
90	Longzizheda2	Tibetan	2	6	5	4	6	5.20116		60	73.3333	40	93.3333	65.4611		43.8889	46.6667	29.7778	33.1852	37.5255		8.175	5.8	3.48	4.07556	5.2276
91	Longzizheda4	Tibetan	2	6	5	4	5	4.96326		40	60	40	100	59.0947		20	30.5556	30.1481	35.3148	28.6566		3.11667	3.45	3.34667	4.32361	3.52875
92	Longzizheda9	Tibetan	2	6	4	5	6	5.20116		80	15	66.6667	86.6667	61.0842		45.5185	23.287	40	43.2593	37.1817		7.56278	3.14583	4.6	6.57556	5.30996
93	Longzizheda11	Tibetan	2	6	4	5	6	5.20116		80	80	86.6667	100	84.5602		58.8889	68.8889	58.8889	43.8889	55.7451		10.7167	8.6	6.53333	6.10833	7.65646
94	Longzizheda12	Tibetan	2	6	5	5	6	5.43906		66.6667	80	53.3333	100	73.4191		35.5556	50.1481	27.037	47.2222	39.0496		5.73333	6.11333	2.61111	6.45833	5.08448
95	Longzizheda16	Tibetan	2	6	5	5	6	5.43906		73.3333	80	86.6667	93.3333	81.377		38.3333	48.8889	55.5556	44.4444	45.4966		5.54167	6	6.56667	6.53333	5.95224
96	Longzizheda19	Tibetan	2	5	4	3	5	4.24955		73.3333	55	6.66667	73.3333	51.5347		40.5556	41.8519	8.14815	37.6852	31.5472		7.35833	5.41667	1.14444	5.79028	4.80349
97	Longzizheda21	Tibetan	2	6	4	5	6	5.20116		73.3333	11.6667	86.6667	100	66.6548		38.037	13.6173	48	54.2778	37.6233		5.71611	1.44778	4.97	8.59917	5.04184
98	Longzizheda37	Tibetan	2	6	5	5	6	5.43906		53.3333	80	93.3333	100	79.7854		47.7778	62.2222	63.3333	40.5556	51.8033		8.48333	7.8	7.06667	4.95833	6.80629
99	Longzizheda30	Tibetan	2	6	5	6	6	5.67696		80	80	80	100	82.9686		52.2222	52.2222	38.25	47.1537	46.1176		9.01667	6.5	3.87583	7.05114	6.37196
100	Longzizheda32	Tibetan	2	5	5	3	3	4.01165		46.6667	53.3333	5	10	29.2524		28.8889	33.3333	4.94444	4.86296	18.253		5.06667	3.9	0.540833	0.619722	2.57151
101	Longzizheda38	Tibetan	2	6	5	5	5	5.20116		60	66.6667	33.3333	93.3333	62.2779		22.8889	32.2222	14.4444	40	27.128		3.30333	3.6	1.38333	5.73333	3.47822
102	Longzizheda56	Tibetan	1	6	5	6	5	5.43906		80	60	93.3333	73.3333	75.0107		43.8889	31.537	57.5062	25.4074	38.6657		7.80833	3.83833	6.54222	3.09222	5.1695
103	Longzizheda62	Tibetan	2	6	5	4	5	4.96326		80	60	40	93.3333	67.0527		53.3333	33.5185	27.7778	43.6556	38.6528		9.46667	3.76667	3.13333	5.98383	5.41858
104	Sangrizheda1	Tibetan	2	6	4	4	4	4.48745		53.3333	0	6.66667	6.66667	17.7134		20.0778	5.55556	3.7037	20	12.8861		2.90817	0.8	0.411111	3.6	2.01064
105	Sangrizheda16	Tibetan	2	5	4	3	4	4.01165		46.6667	3.33333	3.33333	0	14.5302		22.3148	1.49074	2.84259	0	7.52005		3.33194	0.134167	0.350509	0	1.10163
106	Sangrizheda19	Tibetan	2	6	5	4	5	4.96326		66.6667	43.3333	23.3333	56.6667	47.1578		42.2222	25.4167	13.2593	24.9259	26.2455		7.1	3.1375	1.41	3.56722	3.7565
107	Sangrizheda21	Tibetan	2	6	5	4	6	5.20116		86.6667	60	16.6667	100	64.6653		48.3333	33.3333	19.4444	44.8889	35.7473		8.70833	4.05	2.58333	6.41333	5.27988
108	Zuogongzheda1	Tibetan	1	-	6	5	6	5.6855		-	86.6667	80	100	85.815		-	41.5556	35.4101	38.2389	36.987		-	4.74	3.37024	4.91508	4.49857
109	Bibamisui	Tibetan	1	6	6	4	6	5.43906		80	80	53.3333	100	76.6022		62.2222	58.8889	33.5926	39.9259	47.2484		11.7333	7.5	3.79833	5.35889	6.82544
110	Chayumisui	Tibetan	1	6	5	5	6	5.43906		100	86.6667	56.6667	93.3333	82.1728		63.3333	62.7778	30.8395	36.9481	47.0756		11.4833	8.05	3.24222	4.81289	6.63861
111	Karemisui1	Tibetan	2	6	5	4	6	5.20116		86.6667	60	6.66667	86.6667	59.0947		52.2222	40.5556	4.38272	37.5926	33.0874		9.45	4.8	0.486111	5.11389	4.83616
112	Jitangmisui1	Tibetan	1	6	6	-	6	5.7949		60	60	-	80	63.0049		23.9259	44.2222	-	37.1593	33.6104		3.72333	5.38	-	5.50172	4.44708
113	Jitangmisui2	Tibetan	1	6	6	-	6	5.7949		80	86.6667	-	93.3333	81.8215		45.5556	60	-	42.2222	46.7662		8.31667	7.8	-	6.23333	6.79882
114	Jiachamisui	Tibetan	1	6	4	4	3	4.24955		40	40	11.6667	1.66667	24.0797		17.8889	22.2222	7.77778	0.107407	12.569		2.97833	2.65	0.808333	0.0128889	1.7149
115	Kailangmisui	Tibetan	2	5	5	4	3	4.24955		5	66.6667	11.6667	5	22.886		3.07222	42.2222	7.98148	2.5463	14.4199		0.460083	5.4	0.91	0.363889	1.87431
116	Xizangbanyeshengxiaomai1	Tibetan	1	3	3	3	3	3.06005		0	1.66667	5	0	3.38904		0	0.666667	1.50309	0	1.7308		0	0.0633333	0.160139	0	0.264705
117	Xizangbanyeshengxiaomai2	Tibetan	1	2	3	3	2	2.58425		0	3.33333	3.33333	0	3.38904		0	0.308642	0.925926	0	1.50963		0	0.0361111	0.095	0	0.243192
118	Yunxiantiekemai1	Yunnan	1	3	1	3	2	2.34635		0	0	0	0	1.79745		0	0	0	0	1.21765		0	0	0	0	0.212653
119	Shuangjiangchangmangtiekemai	Yunnan	1	2	2	3	2	2.34635		0	0	1.66667	0	2.19535		0.0925926	0	0.185185	0	1.28334		0.00972222	0	0.0211111	0	0.219835
120	Fengqingtiekemai	Yunnan	1	3	3	3	3	3.06005		1.66667	5	3.33333	0	4.18483		0.268519	1.35185	1.7037	0.259259	2.06512		0.0420833	0.128333	0.161111	0.0272222	0.296214
121	Yongdechangdingmangtiekemai	Yunnan	1	2	2	3	2	2.34635		0	0	0	0	1.79745		0	0.037037	0.308642	0	1.2994		0	0.00666667	0.0416667	0	0.223911
122	Yongdeduanmangtiekemai	Yunnan	1	2	2	3	2	2.34635		0	0	3.33333	0	2.59324		0	0	1.48148	0	1.56802		0	0	0.146111	0	0.246685
123	Lancangtiekemai1	Yunnan	1	2	2	3	2	2.34635		0	0	1.66667	0	2.19535		0	0	0.268519	0	1.28115		0	0	0.0265278	0	0.218832
124	Lincangtiekemai1	Yunnan	1	3	3	3	3	3.06005		6.66667	1.66667	1.66667	1.66667	4.58273		0.956852	0.268519	0.222222	0.592593	1.70016		0.138442	0.0241667	0.0188889	0.119722	0.282814
125	Gengmatiekemai1	Yunnan	1	2	3	3	3	2.82215		0	1.66667	1.66667	0	2.59324		0	0.37037	0.524691	0	1.42933		0	0.0458333	0.0421296	0	0.233142
126	Zhenkangdingmangtiekemai	Yunnan	1	3	3	3	3	3.06005		0	1.66667	5	0	3.38904		0	0.296296	2.33333	0	1.83957		0	0.03	0.235	0	0.274377
127	Tengchongyoumangtiekemai	Yunnan	1	3	3	3	3	3.06005		10	5	6.66667	0	6.97012		3.33333	2.28704	3.73457	0	3.43013		0.5	0.269167	0.312037	0	0.464489
128	Guangtoutiekemai1	Yunnan	1	2	3	3	3	2.82215		0	1.66667	1.66667	0	2.59324		0	0.342593	0.29321	0	1.36802		0	0.0408333	0.0282407	0	0.228742
129	Changmangtiekemai1	Yunnan	1	2	3	3	3	2.82215		0	0	3.33333	0	2.59324		0	0.148148	1.53704	0	1.6162		0	0.0133333	0.150833	0	0.250891
130	Guangtoumaoketiekemai	Yunnan	1	3	3	3	3	3.06005		3.33333	5	5	0	4.98063		0.972222	1.91667	2.86111	0	2.57755		0.150694	0.215833	0.275417	0	0.362176
131	Changmangtiekemai2	Yunnan	1	3	3	3	3	3.06005		0	0	0	0	1.79745		0	0.324074	0	0	1.29429		0	0.0416667	0	0	0.222358
132	Hongkeguangtoutiekemai	Yunnan	1	2	3	3	2	2.58425		0	0	1.66667	0	2.19535		0	0	0.268519	0	1.28115		0	0	0.0248611	0	0.218444
133	Yongdetieke	Yunnan	2	4	4	4	2	3.53585		5	11.6667	13.3333	0	8.95961		7.22222	5.57407	4.68519	0	5.3521		1.44583	0.626667	0.373056	0	0.782277
134	Baikeheibiantiekemai	Yunnan	1	3	2	3	3	2.82215		1.66667	0	3.33333	0	2.99114		0.17037	0	0.277778	0	1.32363		0.0255556	0	0.0208333	0	0.223458
135	Guangtoutiekemai2	Yunnan	1	2	2	3	2	2.34635		0	0	0	0	1.79745		0	0	0	0	1.21765		0	0	0	0	0.212653
136	Luotongtiekemai	Yunnan	1	3	3	2	2	2.58425		1.66667	0	0	0	2.19535		0.185185	0	0	0	1.26144		0.0277778	0	0	0	0.219123
137	Yunnantiekemai1	Yunnan	1	2	2	3	3	2.58425		0	0	0	0	1.79745		0	0	0	0	1.21765		0	0	0	0	0.212653
138	Yunnantiekemai2	Yunnan	1	2	3	3	3	2.82215		0	0	0	0	1.79745		0	0	0	0	1.21765		0	0	0	0	0.212653
139	Yunnantiekemai3	Yunnan	1	2	3	3	2	2.58425		0	1.66667	1.66667	0	2.59324		0	0.154321	0.570988	0	1.38918		0	0.0180556	0.0590278	0	0.230607
140	Yunnantiekemai4	Yunnan	1	2	3	3	2	2.58425		0	0	3.33333	0	2.59324		0	0.037037	0.37037	0.268519	1.37751		0	0.00333333	0.0277778	0.0281944	0.226467
141	Yunnantiekemai5	Yunnan	1	2	2	3	2	2.34635		0	0	0	0	1.79745		0	0	0	0	1.21765		0	0	0	0	0.212653
142	Yunnantiekemai6	Yunnan	2	3	4	4	3	3.53585		3.33333	6.66667	5	1.66667	5.77643		2.43148	5.37037	5	1.11111	4.50813		0.299861	0.616667	0.55	0.230556	0.607941
143	Yunnantiekemai7	Yunnan	2	3	3	3	3	3.06005		0	5	5	1.66667	4.58273		0	1.83333	4.58333	0.444444	2.84033		0	0.215	0.51875	0.0902778	0.404587
144	Yunnantiekemai8	Yunnan	1	2	3	3	3	2.82215		0	5	0	0	2.99114		0	2.56296	0.833333	0.462963	2.13038		0	0.287333	0.075	0.104167	0.321311
145	Yunnantiekemai9	Yunnan	1	3	2	2	2	2.34635		3.33333	0	0	0	2.59324		0.988889	0	0	0	1.45152		0.148333	0	0	0	0.247203
146	Yunnantiekemai10	Yunnan	1	2	2	3	2	2.34635		1.66667	0	1.66667	0	2.59324		0.153704	0	0.12037	0	1.28247		0.0230556	0	0.0131944	0	0.221096
147	Yunnantiekemai11	Yunnan	1	3	3	3	3	3.06005		5	0	0	0	2.99114		1.66667	0	0	2.5	2.20308		0.25	0	0	0.5625	0.401902
148	Yunnantiekemai12	Yunnan	1	2	3	2	3	2.58425		0	1.66667	0	0	2.19535		0	0.444444	0	0	1.32276		0	0.0725	0	0	0.22954
149	Yunnantiekemai13	Yunnan	1	2	2	2	3	2.34635		0	0	0	0	1.79745		0	0	0	0	1.21765		0	0	0	0	0.212653
150	Tiekemai12	Yunnan	1	-	3	-	1	2.23017		-	5	-	0	2.44134		-	2.30556	-	0	2.04239		-	0.238333	-	0	0.503851
151	Fengqingyingkemai1	Yunnan	1	-	2	2	2	2.25169		-	0	0	0	2.1858		-	0	0	0	1.30059		-	0	0	0	0.543443
152	Fengqingyingkemai2	Yunnan	1	-	3	3	3	3.18819		-	5	5	0	5.3219		-	4.75	5.2037	1.8537	4.95812		-	0.5775	0.630833	0.372639	1.0235
153	Gengmatiekemai2	Yunnan	1	-	2	2	3	2.56386		-	0	0	0	2.1858		-	0	0	0.57037	1.47728		-	0	0	0.100556	0.573976
154	Gengmatiekemai3	Yunnan	1	-	3	3	3	3.18819		-	1.66667	3.33333	0	3.75385		-	0.0833333	0.432099	0.925926	1.74708		-	0.0075	0.0407407	0.208333	0.621351
155	Lancangtiekemai2	Yunnan	1	-	2	2	2	2.25169		-	0	0	0	2.1858		-	0	0	0	1.30059		-	0	0	0	0.543443
156	Lancangtiekemai3	Yunnan	1	-	2	2	2	2.25169		-	0	0	0	2.1858		-	0	0	0	1.30059		-	0	0	0	0.543443
157	Lancangtiekemai4	Yunnan	1	-	2	2	2	2.25169		-	0	0	0	2.1858		-	0.0740741	0	0	1.32354		-	0.0133333	0	0	0.547491
158	Tiekemai11	Yunnan	1	-	3	2	2	2.56386		-	1.66667	0	0	2.70848		-	0.037037	0	0	1.31207		-	0.00333333	0	0	0.544455
159	Lincangtiekemai2	Yunnan	1	-	3	2	2	2.56386		-	0	0	0	2.1858		-	0	0	0	1.30059		-	0	0	0	0.543443
160	Lincangtiekemai3	Yunnan	1	-	3	2	3	2.87602		-	0	0	0	2.1858		-	0	0	0	1.30059		-	0	0	0	0.543443
161	Lincangtiekemai4	Yunnan	1	-	3	2	3	2.87602		-	3.33333	0	0	3.23117		-	0.37037	0	0	1.41532		-	0.05	0	0	0.558625
162	Lincangtiekemai5	Yunnan	1	-	2	2	3	2.56386		-	0	0	0	2.1858		-	0	0	0	1.30059		-	0	0	0	0.543443
163	Changmangdahetouxiaomai	Yunnan	1	-	2	2	3	2.56386		-	0	0	0	2.1858		-	0	0	0	1.30059		-	0	0	0	0.543443
164	Dingmangdahetouxiaomai	Yunnan	1	-	3	3	2	2.87602		-	0	0	0	2.1858		-	0	0	0	1.30059		-	0	0	0	0.543443
165	Tiekemai1	Yunnan	1	-	3	2	2	2.56386		-	1.66667	0	0	2.70848		-	0.157407	0	0	1.34935		-	0.0208333	0	0	0.549769
166	Tiekemai2	Yunnan	1	-	3	2	3	2.87602		-	1.66667	0	0	2.70848		-	0.228395	0.0617284	0	1.39047		-	0.0247222	0.0101852	0	0.554042
167	Tiekemai3	Yunnan	1	-	3	2	3	2.87602		-	1.66667	0	0	2.70848		-	0.12963	0	0	1.34075		-	0.0158333	0	0	0.54825
168	Tiekemai4	Yunnan	1	-	2	2	3	2.56386		-	0	0	0	2.1858		-	0	0	0	1.30059		-	0	0	0	0.543443
169	Tiekemai5	Yunnan	1	-	3	3	3	3.18819		-	1.66667	0	0	2.70848		-	0.175926	0.185185	0	1.41245		-	0.02	0.0166667	0	0.554576
170	Tiekemai6	Yunnan	1	-	3	3	3	3.18819		-	3.33333	1.66667	0	3.75385		-	1.04321	0.515432	0	1.78341		-	0.122222	0.0558333	0	0.597509
171	Tiekemai7	Yunnan	1	-	2	2	3	2.56386		-	0	0	0	2.1858		-	0	0.138889	0	1.34362		-	0	0.0125	0	0.547238
172	Changmangtiekemai3	Yunnan	1	-	2	3	3	2.87602		-	0	0	0	2.1858		-	0	0	0	1.30059		-	0	0	0	0.543443
173	Shuangjiangtiekemai1	Yunnan	1	-	2	2	3	2.56386		-	0	0	0	2.1858		-	0	0	0	1.30059		-	0	0	0	0.543443
174	Shuangjiangtiekemai2	Yunnan	1	-	2	-	-	2.45529		-	0	-	-	6.16744		-	0	-	-	0.686506		-	0	-	-	0.572486
175	Tiekemai8	Yunnan	1	-	3	3	3	3.18819		-	3.33333	0	0	3.23117		-	0.418519	0.166667	0	1.48187		-	0.0376667	0.0275	0	0.56323
176	Duanmangtiekemai	Yunnan	1	-	2	3	3	2.87602		-	0	0	0	2.1858		-	0	0	0.277778	1.38664		-	0	0	0.0625	0.562421
177	Dingmangtiekemai1	Yunnan	1	-	2	2	3	2.56386		-	0	0	0	2.1858		-	0	0	0.222222	1.36943		-	0	0	0.05	0.558625
178	Dingmangtiekemai4	Yunnan	1	-	3	3	3	3.18819		-	1.66667	3.33333	0	3.75385		-	0.903704	2.83333	0.462963	2.60161		-	0.131333	0.316111	0.0486111	0.694069
179	Dingmangtiekemai8	Yunnan	1	-	3	-	-	3.28624		-	3.33333	-	-	8.97168		-	1.3537	-	-	1.78865		-	0.159333	-	-	0.695687
180	Dingmangtiekemai13	Yunnan	1	-	3	3	3	3.18819		-	0	0	0	2.1858		-	0.0925926	0.141975	1.34259	1.78914		-	0.0166667	0.0234259	0.252083	0.632162
181	Dingmangtiekemai3	Yunnan	1	-	3	3	3	3.18819		-	5	1.66667	0	4.27653		-	2.08333	0.0925926	0.401235	2.09891		-	0.23	0.00694444	0.0902778	0.642803
182	Tiekemai9	Yunnan	1	-	3	3	3	3.18819		-	1.66667	1.66667	0	3.23117		-	0.777778	0.398148	0.796296	1.91152		-	0.0936111	0.0440278	0.179167	0.63964
183	Yongdehongyingkemai	Yunnan	1	-	3	3	3	3.18819		-	3.33333	0	0	3.23117		-	1.20988	0	0	1.67537		-	0.108889	0	0	0.576507
184	Tiekemai10	Yunnan	1	-	3	2	3	2.87602		-	1.66667	0	0	2.70848		-	0.111111	0	0	1.33501		-	0.0133333	0	0	0.547491
185	Tiekemai13	Yunnan	1	-	3	-	-	3.28624		-	5	-	-	10.3738		-	1.85	-	-	2.19272		-	0.199833	-	-	0.727002
186	Changmangyingkemai	Yunnan	1	-	3	2	2	2.56386		-	1.66667	0	0	2.70848		-	0.0833333	0	0	1.32641		-	0.0075	0	0	0.54572
187	Wumangyingkemai	Yunnan	1	-	3	3	3	3.18819		-	5	1.66667	0	4.27653		-	3.29101	1.26852	0.444444	2.85065		-	0.379524	0.119028	0.0466667	0.708998
188	Yunxiantiekemai	Yunnan	1	-	3	3	3	3.18819		-	6.66667	3.33333	0	5.3219		-	4.37654	0.314815	0	2.75382		-	0.525556	0.0236111	0	0.710196
189	Yunxianyingkemaimai1	Yunnan	1	-	3	2	3	2.87602		-	3.33333	0	0	3.23117		-	0.592593	0	0	1.48416		-	0.0766667	0	0	0.566722
190	Yunxianyingkemaimai2	Yunnan	1	-	2	2	2	2.25169		-	0	0	0	2.1858		-	0	0	0	1.30059		-	0	0	0	0.543443
191	Dingmangtiekemai2	Yunnan	1	-	3	2	3	2.87602		-	5	0	0	3.75385		-	1.85185	0.0462963	0	1.88858		-	0.246667	0.00763889	0	0.620662
192	Zhenkangdingmangtiekemai1	Yunnan	1	-	3	2	3	2.87602		-	1.66667	1.66667	1.66667	3.75385		-	0.287037	0.0925926	0.401852	1.54267		-	0.0341667	0.00694444	0.0482222	0.570569
193	Zhenkangtiekemai1	Yunnan	1	-	3	3	3	3.18819		-	5	1.66667	0	4.27653		-	1.58025	1.14815	0	2.14576		-	0.168889	0.168611	0	0.645924
194	Zhenkangtiekemai2	Yunnan	1	-	3	3	3	3.18819		-	5	3.33333	0	4.79921		-	4.30556	1.79718	0	3.19101		-	0.5075	0.189524	0	0.755093
195	Zhenkangtiekemai3	Yunnan	1	-	3	3	3	3.18819		-	1.66667	0	0	2.70848		-	1.52778	0.320988	0	1.87328		-	0.160833	0.0288889	0	0.601052
196	Daomaizi	Xinjiang	2	6	5	5	6	5.43906		93.3333	86.6667	80	100	87.7434		57.2222	75.5556	71.1111	48.2593	60.8518		10.4083	9.4	7.66667	7.23389	8.29712
197	Xizangmai(Daomaizi)1	Xinjiang	2	6	5	5	5	5.20116		73.3333	73.3333	73.3333	60	68.6443		32.7778	60.5556	41.6667	20.463	37.9853		5.54167	7.45	4.46667	2.50417	4.86236
198	Xizangmai(Daomaizi)2	Xinjiang	2	6	5	5	5	5.20116		80	86.6667	80	60	75.0107		47.2222	80	52.1481	24.4444	49.4208		8.825	9.6	6.12667	3.4	6.72322
199	Sudaomai	Xinjiang	1	5	4	4	3	4.01165		28.3333	15	10	0	14.5302		10.7407	7.44444	2.05556	0	6.00467		1.59444	0.83	0.158611	0	0.814304
200	Akesudaomai	Xinjiang	2	6	5	5	6	5.43906		100	100	73.3333	86.6667	87.7434		75.5556	77.7778	34.4444	35	53.9056		13.1	9.4	3.4	4.84167	7.37307
201	Yutiandaomai	Xinjiang	2	4	4	4	3	3.77375		40	46.6667	5	0	23.6818		23.8889	41.9136	3.67901	0.416667	17.7489		3.94167	5.19444	0.407037	0.09375	2.4573
202	Luopudaomai	Xinjiang	2	5	5	4	5	4.72536		6.66667	33.3333	8.33333	60	27.6608		2.31444	18.8889	6.54321	28.2963	14.472		0.38275	2.2	0.755556	4.20444	1.96953
203	Moyudaomai	Xinjiang	2	5	5	5	5	4.96326		40	86.6667	40	86.6667	62.2779		16.5278	60	22.1111	35.0796	32.8427		2.58542	7.8	2.33167	4.80114	4.29304
204	Xinjiangdaomai1	Xinjiang	2	6	6	6	6	5.91486		100	100	100	100	97.2929		55	84.4444	86.6667	38.2759	63.7464		9.775	10.2	9.8	5.05231	8.32471
205	Xinjiangdaomai2	Xinjiang	2	6	6	6	6	5.91486		100	100	93.3333	100	95.7013		56.6667	93.3333	80	35.5556	64.0227		10.45	11.4	8.73333	4.5	8.38434
206	Xinjiangdaomai3	Xinjiang	1	5	4	3	4	4.01165		40	8.33333	10	40	25.2734		14.5833	4.64815	7.77778	13.3333	10.7589		2.31875	0.51	0.9	1.6	1.45384
207	Xinjiangdaomai4	Xinjiang	1	4	4	3	3	3.53585		10	20	6.66667	6.66667	12.1428		3.33333	10.5185	2.22222	2.22222	5.5448		0.5	1.16333	0.166667	0.266667	0.701013
208	Xinjiangdaomai5	Xinjiang	1	3	4	3	4	3.53585		10	10	5	8.33333	9.7554		3.33333	4.62963	2.68519	2.77778	4.39294		0.5	0.546667	0.293056	0.333333	0.602345
209	Xinjiangdaomai6	Xinjiang	1	2	4	3	4	3.29795		0	5	3.33333	5	4.98063		0.75	2.7284	1.27778	1.52778	2.70383		0.12875	0.338889	0.130833	0.183333	0.394753
210	Xinjiangdaomai7	Xinjiang	1	6	4	3	3	4.01165		5	6.66667	1.66667	1.66667	5.37853		1.66667	4.08642	0.138889	0.385185	2.70222		0.25	0.517778	0.0104167	0.0462222	0.404678
211	Xinjiangdaomai8	Xinjiang	1	3	-	3	4	3.36223		1.66667	-	5	5	6.08196		0.324074	-	2.48148	1.66667	4.31381		0.0486111	-	0.259444	0.2	0.483903
212	Xinjiangdaomai9	Xinjiang	1	3	4	3	4	3.53585		5	6.66667	1.66667	5	6.17432		1.25	3.14815	0.157407	1.66667	2.68923		0.1875	0.373333	0.0151389	0.2	0.393394
213	Xinjiangdaomai10	Xinjiang	1	-	4	3	4	3.81252		-	8.33333	6.66667	5	8.45799		-	4.5679	3.44444	1.66667	4.29882		-	0.561111	0.408333	0.2	0.898543
a The subspecies of each accession, Tibetan represent Tibetan semi-wild wheat, Yunnan represent Yunnan hulled wheat, Xinjiang represent Xinjiang rice wheat;
b Grouping by genotypic data using STRUCTURE v2.3.4.
"-" data unavailable
red boxes represent the stable resistant germplasms.
