# Supplementary material for: Genome-Wide Association Study Reveals the Genetic Architecture of Stripe Rust Resistance at the Adult Plant Stage in Chinese Endemic Wheat
Source: Front Plant Sci. 2020 Jun 5;11:625. doi: 10.3389/fpls.2020.00625 (PMC7289992; doi:10.3389/fpls.2020.00625)
Supplement: Supplementary file 3 [file Table_2.XLSX]

## Sheet: Sheet2
Table S2 The avirulence /virulence formula of the Pst isolates used in this study
Race	Avirulence/Virulence formula	Reference
CYR32	Yr5, Yr10, Yr15, Yr19, Yr24, Yr26, Yr32, YrTr1/Yr1, Yr2, Yr3, Yr4, Yr6, Yr7, Yr8, Yr9, Yr11, Yr12, Yr13, Yr14, Yr16, Yr17, Yr18, Yr25, Yr27, Yr28, Yr29, Yr30, Yr31, Yr32, Yr43, Yr44, YrExp2, YrA, YrSk, YrSp	Quan et al., 2013; Liu et al., 2010; Wu et al., 2016
CYR33	Yr5, Yr10, Yr15, Yr19, Yr24, Yr26, Yr32, YrTr1/Yr1, Yr2, Yr3, Yr4, Yr6, Yr7, Yr8, Yr9, Yr11, Yr12, Yr13, Yr14, Yr16, Yr17, Yr18, Yr25, Yr27, Yr28, Yr29, Yr30, Yr31, Yr32, Yr43, Yr44, YrExp2, YrA, YrSk, YrSp	Quan et al., 2013; Liu et al., 2010; Wu et al., 2016
CYR34	Yr5, Yr15, Yr32, YrTr1/Yr1, Yr2, Yr3, Yr4, Yr6, Yr7, Yr8, Yr9, Yr10, Yr11, Yr12, Yr13, Yr14, Yr16, Yr17, Yr18, Yr19, Yr25, Yr24, Yr26, Yr27, Yr28, Yr29, Yr30, Yr31, Yr32, Yr43, Yr44, YrExp2, YrA, YrSk, YrSp	Liu et al., 2010; Wu et al., 2016; Liu et al., 2017
Su11–4	Yr5, Yr10, Yr11, Yr12, Yr15, Yr17, Yr19, Yr24, Yr26, Yr27, Yr32, YrSp, YrTr1/Yr1, Yr2, Yr3, Yr4, Yr6, Yr7, Yr8, Yr9, Yr13, Yr14, Yr16, Yr18, Yr28, Yr29, Yr31, Yr43, Yr44, YrExp2	Quan et al., 2013; Wu et al., 2016
Su11–5	Yr5, Yr10, Yr12, Yr13, Yr15, Yr17, Yr19, Yr24, Yr26, Yr27, Yr32, YrTr1/Yr1, Yr2, Yr3, Yr4, Yr6, Yr7, Yr8, Yr9, Yr11, Yr14, Yr16, Yr18, Yr28, Yr29, Yr31, Yr43, Yr44, YrExp2, YrSp	Quan et al., 2013; Wu et al., 2016
Su11–7	Yr5, Yr10, Yr13, Yr15, Yr17, Yr19, Yr24, Yr26, Yr27, Yr32, YrTr1/Yr1, Yr2, Yr3, Yr4, Yr6, Yr7, Yr8, Yr9, Yr11, Yr12, Yr14, Yr16, Yr17, Yr18, Yr28, Yr29, Yr31, Yr43, Yr44, YrExp2, YrSp	Quan et al., 2013; Wu et al., 2016
G22–14	Yr3b, Yr4b, Yr5, Yr15, Yr17, Yr18/Yr1, Yr2, Yr3, Yr4, Yr6, Yr7, Yr8, Yr9, Yr10, Yr11, Yr12, Yr13, Yr14, Yr9, Yr10, Yr16, Yr19, Yr20, Yr24, Yr26	Han et al., 2015; Zhang et al., 2015
Pst, Puccinia striiformis f. sp. tritici
References are as follows:
Quan, W., Hou, G., Chen, J., Du, Z., Lin, F., and Guo, Y., et al (2013). Mapping of QTL lengthening the latent period of Puccinia striiformis in winter wheat at the tillering growth stage. Eur. J. Plant Pathol. 136, 715-727. doi: 10.1007/s10658-013-0201-z.
Liu, T.G., Peng, Y.L., Chen, W.Q., and Zhang, Z.Y. (2010). First detection of virulence in Puccinia striiformis f. sp. tritici in China to resistance genes Yr24 (=Yr26) present in wheat cultivar Chuanmai 42. Plant Dis. 94, 1163-1163. doi: 10.1094/PDIS-94-9-1163C.
Wu, J.H., Wang, Q.L., Chen, X.M., Wang, M.J., Mu, J.M., and Lv, X.N., et al (2016). Stripe rust resistance in wheat breeding lines developed for central Shaanxi, an overwintering region for Puccinia striiformis f. sp. tritici in China. Can. J. Plant Pathol. 38, 317-324. doi: 10.1080/07060661.2016.1206039.
Han, D.J., Wang, Q.L., Chen, X.M., Zeng, Q.D., and Kang, Z.S. (2015). Emerging Yr26 -virulent races of Puccinia striiformis f. tritici are threatening wheat production in the Sichuan Basin, China. Plant Dis. 99, PDIS-08-14-0865. doi: 10.1094/PDIS-08-14-0865-RE.
Zhang, B., Jia, Q., Huang, J., Cao, S., Sun, Z., and Luo, H., et al (2015). Trends and toxicity analysis of new strains G22-9 and G22-14 in Puccinia striiformis f.sp.tritici. Acta Agriculturae Boreali-Occidentalis Sinica.
Liu, B., Liu, T., Zhang, Z., Jia, Q., Wang, B., and Gao, L., et al (2017). Discovery and pathogenicity of CYR34, a new race of Puccinia striiformis f. sp. tritici in China. Acta Phytopathologica Sinica. 47, 681-687. doi: 10.13926 / j.cnki.apps.000071.
