# Supplementary material for: Genome-Wide Association Study Reveals the Genetic Architecture of Stripe Rust Resistance at the Adult Plant Stage in Chinese Endemic Wheat
Source: Front Plant Sci. 2020 Jun 5;11:625. doi: 10.3389/fpls.2020.00625 (PMC7289992; doi:10.3389/fpls.2020.00625)
Supplement: Supplementary file 4 [file Table_3.XLSX]

## Sheet: Sheet2
Table S3 The correlation analysis among multiple environments for stripe rust reaction
Phenotype	Environments	18CZ	19CZ1	19CZ2	19WJ
IT	18CZ	1
	19CZ1	0.81***	1
	19CZ2	0.75***	0.79***	1
	19WJ	0.81***	0.83***	0.80***	1
DS	18CZ	1
	19CZ1	0.79***	1
	19CZ2	0.74***	0.80***	1
	19WJ	0.81***	0.87***	0.83***	1
DI	18CZ	1
	19CZ1	0.79***	1
	19CZ2	0.74***	0.79***	1
	19WJ	0.76***	0.80***	0.78***	1
AUDPC	18CZ	1
	19CZ1	0.78***	1
	19CZ2	0.73***	0.77***	1
	19WJ	0.71***	0.76***	0.75***	1
IT, infection type; DS, final disease severity; DI, disease index; AUDPC, area under disease progress curve.
18CZ, tests in Chongzhou at the year 2018; 19CZ1 and 19CZ2, tests in Chongzhou at the year 2019; 19WJ, tests in Wenjiang at the year 2019.
***，Significant at p < 0.001.
