# Supplementary material for: Genome-Wide Association Study Reveals the Genetic Architecture of Stripe Rust Resistance at the Adult Plant Stage in Chinese Endemic Wheat
Source: Front Plant Sci. 2020 Jun 5;11:625. doi: 10.3389/fpls.2020.00625 (PMC7289992; doi:10.3389/fpls.2020.00625)
Supplement: Supplementary file 5 [file Table_4.XLSX]

## Sheet: Sheet1
Table S4 Summary of genetic diversity of 213 accessions on sub-genomes and chromosomes
Chr.a	Number	Map length (Mb)	Density	Major Allele Frequency	Gene Diversity	PICb	Major Allele Frequency			Gene Diversity			PICb
							Tibetanc	Yunnand	Xinjiange	Tibetan	Yunnan	Xinjiang	Tibetan	Yunnan	Xinjiang
1A	2058	592.123	3.47563	0.811775	0.270138	0.233708	0.798506	0.809966	0.826855	0.307542	0.26574	0.237132	0.270878	0.226598	0.203649
2A	2347	780.243	3.00804	0.818827	0.254358	0.220987	0.669941	0.933844	0.852696	0.446669	0.110041	0.206365	0.382576	0.101026	0.179359
3A	1573	750.452	2.09607	0.807096	0.264844	0.224793	0.728631	0.920037	0.772621	0.386968	0.11968	0.287883	0.33083	0.105358	0.23819
4A	2340	740.41	3.16041	0.829183	0.25215	0.216495	0.812488	0.824704	0.850356	0.280431	0.25659	0.219429	0.24377	0.215036	0.190678
5A	2153	708.516	3.03875	0.827941	0.252359	0.217775	0.729564	0.928305	0.825953	0.382241	0.113581	0.261255	0.325573	0.101111	0.226642
6A	1996	616.341	3.23847	0.752999	0.332922	0.282561	0.702092	0.784665	0.772239	0.409562	0.303336	0.285868	0.348071	0.261429	0.238185
7A	2097	733.249	2.85987	0.831617	0.23699	0.202647	0.730502	0.927546	0.836804	0.380891	0.114643	0.215437	0.325709	0.101679	0.180552
A	14564	4921.33	2.98246	0.811348	0.266252	0.228424	0.738818	0.875581	0.819646	0.370615	0.183373	0.244767	0.318201	0.158891	0.208179
1B	2029	687.443	2.95152	0.801475	0.284323	0.243345	0.733168	0.921927	0.749329	0.389321	0.12125	0.342399	0.33445	0.107403	0.288182
2B	2089	799.521	2.61281	0.806928	0.275561	0.236983	0.720146	0.886984	0.813654	0.39703	0.163918	0.265734	0.341893	0.141945	0.22711
3B	1840	829.379	2.21853	0.787896	0.279376	0.236315	0.743548	0.953324	0.666818	0.368335	0.071916	0.397876	0.316986	0.0643557	0.327603
4B	2173	672.916	3.22923	0.805275	0.286545	0.24617	0.8222	0.838449	0.755177	0.287683	0.226144	0.345807	0.256256	0.190244	0.29201
5B	2106	712.342	2.95645	0.790101	0.297254	0.254969	0.695291	0.818096	0.856917	0.422565	0.253271	0.215926	0.358215	0.213775	0.192918
6B	2054	720.696	2.85002	0.783056	0.291517	0.246253	0.724128	0.877637	0.747403	0.392266	0.157366	0.324919	0.334467	0.132336	0.271957
7B	1808	750.123	2.41027	0.791222	0.281699	0.2386	0.719807	0.912462	0.741396	0.38913	0.129309	0.326659	0.332856	0.11299	0.269954
B	14099	5172.42	2.74698	0.795136	0.285182	0.243234	0.736898	0.886983	0.761528	0.378047	0.160453	0.317046	0.325018	0.137578	0.267105
1D	1693	495.162	3.41908	0.809837	0.265693	0.226332	0.7478	0.914467	0.767244	0.374635	0.124693	0.297751	0.322488	0.109435	0.247071
2D	1794	649.768	2.76099	0.866826	0.201784	0.176435	0.773399	0.942308	0.88477	0.347962	0.0865461	0.170844	0.305685	0.0754553	0.148165
3D	1282	614.791	2.08526	0.835609	0.228202	0.194684	0.702408	0.961248	0.84317	0.401623	0.059499	0.223484	0.338853	0.0525481	0.192649
4D	667	508.297	1.31222	0.85292	0.213835	0.18311	0.787299	0.905893	0.865567	0.320336	0.135439	0.185731	0.277977	0.115385	0.155969
5D	1256	565.394	2.22146	0.8215	0.255103	0.218671	0.74359	0.886912	0.833997	0.371156	0.163122	0.231029	0.318115	0.140108	0.19779
6D	1239	472.505	2.62219	0.799688	0.279636	0.23926	0.72286	0.903986	0.772218	0.395888	0.141129	0.301891	0.338866	0.122693	0.256221
7D	1896	638.222	2.97075	0.839633	0.232613	0.1996	0.724021	0.943437	0.851442	0.399827	0.0899364	0.208076	0.342404	0.0803779	0.176017
D	9827	3944.14	2.48457	0.832287	0.239552	0.205442	0.743054	0.922607	0.831201	0.373061	0.114338	0.231258	0.320627	0.0994288	0.196269
Mean	12830	4679.3	2.738	0.812924	0.263662	0.2257	0.73959	0.895057	0.804125	0.373908	0.152721	0.264357	0.321282	0.131966	0.223851
achromosome
bpolymorphism information content index
cnumber of Tibetan semi-wild wheat
dnumber of Yunnan hulled wheat
enumber of Xinjiang rice wheat
