# Supplementary material for: Genome-Wide Association Study Reveals the Genetic Architecture of Stripe Rust Resistance at the Adult Plant Stage in Chinese Endemic Wheat
Source: Front Plant Sci. 2020 Jun 5;11:625. doi: 10.3389/fpls.2020.00625 (PMC7289992; doi:10.3389/fpls.2020.00625)
Supplement: Supplementary file 6 [file Table_5.XLSX]

## Sheet: Sheet1
Table S5 The putative candidate genes of two potentially novel QTLs
QTL	Putative candidate gene (aligned with IWGSC Refseq v1.0)	Region (bp)	Function annotation	Orthologous gene	Species
QYr.sicau-5AL	TraesCS5A01G204800	414408592-414411750	UBX domain-containing protein	Os09g0401600	Oryza sativa Japonica
				HORVU5Hr1G060790	Hordeum vulgare L.
				BRADI_4g29840v3(100829242）	Brachypodium distachyon
QYr.sicau-5DL	TraesCS5D01G234300	341565506-341568018	S-adenosyl-L-methionine-dependent methyltransferases superfamily protein	HORVU5Hr1G065680	Hordeum vulgare L.
				AET5Gv20547800	Arabidopsis thaliana
	TraesCS5D01G234600	342174499-342175963	Zinc-finger homeodomain 1	ZHD1	Oryza sativa Japonica
				BRADI_4g30240v3( 100825855)	Brachypodium distachyon
